# Supplementary material for: Catalyst-Free Spontaneous Aza-Mannich/Lactamization Cascade Reaction: Easy Access to Polycyclic δ-Lactams
Source: Molecules. 2025 Jun 23;30(13):2702. doi: 10.3390/molecules30132702 (PMC12251525; doi:10.3390/molecules30132702)
Supplement: Supplementary file 1 [file molecules-30-02702-s001.zip]

Archive with 1 entries (1 files):
- molecules-3686380-supplementary.pdf
